# Supplementary material for: Histone deacetylase inhibitors VPA and WT161 ameliorate the pathological features and cognitive impairments of the APP/PS1 Alzheimer’s disease mouse model by regulating the expression of APP secretases
Source: Alzheimers Res Ther. 2024 Jan 20;16:15. doi: 10.1186/s13195-024-01384-0 (PMC10799458; doi:10.1186/s13195-024-01384-0)
Supplement: Supplementary file 1 — Additional file 1: Fig. S1. CCK-8 detects drug toxicity in N2a-APPswe. a Cytotoxic effect of VPA on N2a-APPswe. b Cytotoxic effects of WT161 on N2a-APPswe. Fig. S2. Effect of VPA and WT161 on the expression of histone deacetylases. a Western blot detection of HDAC2, SIRT1 and SIRT2 expression in N2a-APPswe treated with different concentrations of VPA for 72 h. d Western blot detection of HDAC2, SIRT1 and SIRT2 expression in N2a-APPswe treated with different concentrations of WT161 for 72 h. b-c e-f The results of grayscale scan analysis (\documentclass[12pt]{minimal} \usepackage{amsmath} \usepackage{wasysym} \usepackage{amsfonts} \usepackage{amssymb} \usepackage{amsbsy} \usepackage{mathrsfs} \usepackage{upgreek} \setlength{\oddsidemargin}{-69pt} \begin{document}$$\overline{x }$$\end{document}x¯±s, n=3), in which N2a-APPswe treated with VPA and WT161 in group 0 were used as the baseline, and one-way ANOVA was used to compare the differences with other treatment groups, * P < 0.05, ** P < 0.01. Fig. S3. Effect of vitamin C on the expression of HDACs and APP metabolism-related proteins. a Western blot detection of HDAC1, APP, ADAM10, BACE1 and PS-1 expression in N2a-APPswe-shHDAC1 cells after 48 h of treatment with different concentration gradients of vitamin C. b-f The results of grayscale scan analysis (\documentclass[12pt]{minimal} \usepackage{amsmath} \usepackage{wasysym} \usepackage{amsfonts} \usepackage{amssymb} \usepackage{amsbsy} \usepackage{mathrsfs} \usepackage{upgreek} \setlength{\oddsidemargin}{-69pt} \begin{document}$$\overline{x }$$\end{document}x¯±s, n=3) for N2a-APPswe-shHDAC1 vitamin C treatment group 0 were used as the baseline. g Western blot detection of HDAC1, APP, ADAM10, BACE1 and PS-1 expression in N2a-APPswe-shHDAC6 cells treated with different concentrations of vitamin C for 48 h. h-l The results of grayscale scan analysis (\documentclass[12pt]{minimal} \usepackage{amsmath} \usepackage{wasysym} \usepackage{amsfonts} \usepackage{amssymb} \usepa [file 13195_2024_1384_MOESM1_ESM.zip]

Archive with 10 entries (10 files):
- Figure S1.tif
- Figure S2.tif
- Figure S3.tif
- Figure S4.tif
- Figure S5.tif
- Figure S6.tif
- Figure S7.tif
- Figure S8.tif
- Figure S9.tif
- Table S1.docx
